# Supplementary material for: Integrating Growth Mindset with Functional-Cognitive Approaches: A Mixed-Methods Feasibility and Acceptability Study in Youth Residential Care
Source: Children (Basel). 2026 Jan 20;13(1):148. doi: 10.3390/children13010148 (PMC12839644; doi:10.3390/children13010148)
Supplement: Supplementary file 1 [file children-13-00148-s001.zip]

Archive with 1 entries (1 files):
- children-4085643-supplementary.pdf
